# Supplementary material for: Marmesin and Marmelosin Interact with the Heparan Sulfatase-2 Active Site: Potential Mechanism for Phytochemicals from Bael Fruit Extract as Antitumor Therapeutics
Source: Oxid Med Cell Longev. 2023 Jan 5;2023:9982194. doi: 10.1155/2023/9982194 (PMC9836799; doi:10.1155/2023/9982194)
Supplement: Supplementary Materials — Supplementary Figure 1: involvement of HSULF-2 in human diseases. (A) Disease-gene network annotation with HSULF-2 with distance and threshold value 4.0. (B) STRING-based P-P interaction network of the proteins with high correlation. Supplementary Table 1: the annotated diseases are listed from DisGeNET, Diseases, DOAF, and GOBP databases for hsulf-2 gene. Cancers and carcinoma are major among the list of annotated diseases. [file 9982194.f1.zip]

Archive with 3 entries (3 files):
- Suppl Table 1.docx
- SUPPL. FIGURE 1A.pptx
- SUPPL. FIGURE 1B.pptx
